# Supplementary material for: Tripartite Interactions among Ixodiphagus hookeri, Ixodes ricinus and Deer: Differential Interference with Transmission Cycles of Tick-Borne Pathogens
Source: Pathogens. 2020 Apr 30;9(5):339. doi: 10.3390/pathogens9050339 (PMC7281138; doi:10.3390/pathogens9050339)
Supplement: Supplementary file 1 [file pathogens-09-00339-s001.zip]

Archive with 1 entries (1 files):
- pathogens-776821-supplementary.xlsx
