# Supplementary material for: Tripartite Interactions among Ixodiphagus hookeri, Ixodes ricinus and Deer: Differential Interference with Transmission Cycles of Tick-Borne Pathogens
Source: Pathogens. 2020 Apr 30;9(5):339. doi: 10.3390/pathogens9050339 (PMC7281138; doi:10.3390/pathogens9050339)
Supplement: Supplementary file 1 [file pathogens-09-00339-s001.zip › pathogens-776821-supplementary.xlsx]

## Sheet: Table S1
					A. phagocytophilum			N. mikurensis			B. afzelii			I. hookeri
Study site	DOL/1200 m2	DON/1200 m2	DOA/1200 m2	Nymphs tested	N positive	%	CI 95%	N positive	%	CI 95%	N positive	%	CI 95%	N positive	%	CI 95%
Amsterdamse Waterleiding Duinen	4186	718	63	678	39	5.75221	4,1 - 7,8	1	0.147493	0,0 - 0,8	5	0.737463	0,2 - 1,7	87	12.8319	10,4 - 15,6
Bergherbos	468	869	32	742	6	0.808625	0,3 - 1,8	30	4.04313	2,7 - 5,7	19	2.56065	1,5 - 4,0	20	2.69542	1,7 - 4,1
Buunderkamp	2591	2202	76	688	0	0	0,0 - 0,5	92	13.3721	10,9 - 16,1	33	4.79651	3,3 - 6,7	9	1.30814	0,6 - 2,5
Deelerwoud	3178	1650	161	1650	68	4.12121	3,2 - 5,2	44	2.66667	1,9 - 3,6	19	1.15152	0,7 - 1,8	263	15.9394	14,2 - 17,8
Duin en Kruidberg	5274	858	53	858	31	3.61305	2,5 - 5,1	31	3.61305	2,5 - 5,1	5	0.582751	0,2 - 1,4	89	10.373	8,4 - 12,6
Halfmijl	1241	1531	55	624	36	5.76923	4,1 - 7,9	50	8.01282	6,0 - 10,4	29	4.64744	3,1 - 6,6	20	3.20513	2,0 - 4,9
Herperduin	72	120	4	120	1	0.833333	0,0 - 4,6	2	1.66667	0,2 - 5,9	3	2.5	0,5 - 7,1	4	3.33333	0,9 - 8,3
Kremboong	2239	791	28	791	2	0.252845	0,0 - 0,9	24	3.03413	2,0 - 4,5	2	0.252845	0,0 - 0,9	1	0.126422	0,0 - 0,7
Kroondomein	897	1397	64	1397	62	4.43808	3,4 - 5,7	155	11.0952	9,5 - 12,9	21	1.50322	0,9 - 2,3	56	4.00859	3,0 - 5,2
Maashorst	2994	639	17	639	11	1.72144	0,9 - 3,1	8	1.25196	0,5 - 2,5	7	1.09546	0,4 - 2,2	19	2.9734	1,8 - 4,6
Pettermerduin	0	130	19	130	1	0.769231	0,0 - 4,2	4	3.07692	0,8 - 7,7	15	11.5385	6,6 - 18,3	2	1.53846	0,2 - 5,4
Planken Wambuis	1566	767	20	767	114	14.8631	12,4 - 17,6	69	8.99609	7,1 - 11,2	12	1.56454	0,8 - 2,7	38	4.95437	3,5 - 6,7
Rheebruggen	6203	863	49	863	7	0.811124	0,3 - 1,7	30	3.47625	2,4 - 4,9	20	2.3175	1,4 - 3,6	11	1.27462	0,6 - 2,3
Schoorlse Duinen	1	26	3	26	0	0	0,0 - 13,2	0	0	0,0 - 13,2	1	3.84615	0,1 - 19,6	0	0	0,0 - 13,2
Stameren	1474	1129	94	1129	9	0.797166	0,4 - 1,5	70	6.20018	4,9 - 7,8	45	3.98583	2,9 - 5,3	105	9.30027	7,7 - 11,1
Valenberg	2754	763	92	763	42	5.50459	4,0 - 7,4	43	5.63565	4,1 - 7,5	21	2.75229	1,7 - 4,2	57	7.47051	5,7 - 9,6
Vijverhof	555	1039	23	1039	4	0.384986	0,1 - 1,0	121	11.6458	9,8 - 13,8	21	2.02117	1,3 - 3,1	5	0.481232	0,2 - 1,1
Vledderhof	1648	398	31	398	2	0.502513	0,1 - 1,8	11	2.76382	1,4 - 4,9	2	0.502513	0,1 - 1,8	2	0.502513	0,1 - 1,8
Zwanemeerbos	1225	665	108	665	21	3.15789	2,0 - 4,8	21	3.15789	2,0 - 4,8	11	1.65414	0,8 - 2,9	2	0.300752	0,0 - 1,1
Total	38566	16555	992	13967	456	3.26484	3,0 - 3,6	806	5.77075	5,4 - 6,2	291	2.08348	1,9 - 2,3	790	5.65619	5,3 - 6,1
Table S1: Density of larvae (DOL), nymphs (DON) and adults (DOA), and prevalence of A. phagoctophilum, N. mikurensis, B. afzelii and I. hookeri per study site. A column DON tested shows a subset of nymphs tested for prevalence of pathogens and I. hookeri. Formula of 95% exact binomial confidence interval from: Armitage P, Berry G. Statistical Methods in Medical Research. 3rd ed. Oxford, UK: Black…

## Sheet: Table S2
	A. phagocytophilum	B. afzelii	N. mikurensis
Tick-borne pathogen and I. hookeri are absent	12793	12890	12380
Tick-borne pathogen is absent and I. hookeri is present	718	786	781
Tick-borne pathogen is present and I. hookeri is absent	384	287	797
Tick-borne pathogen and I. hookeri are present (observed coinfection)	72	4	9
Expected coinfection	26	17	46
Odds ratio	3.3	0.2	0.2
p value	< 0.001	< 0.001	< 0.001
Table S2: Observed and expected co-occurrence of I. hookeri and three tick-borne pathogens. Nymphs (n=13,967) from the 19 forest sites were tested for the presence of I. hookeri DNA, A. phagocytophilum, B. afzelii and N. mikurensis. Odds ratio > 1 and < 1 indicates increased and decreased occurrence of event, respectively. A Fisher’s exact test was used to test the statistical significance for an…

## Sheet: Table S3
						Likelihood ratio test
	Model equation	Std. Error	z value	p value	AIC	LogLik	Chiq
Prevalence of I. hookeri in questing nymphs ~ 1					809	-403.55
Prevalence of I. hookeri in questing nymphs ~ DOL	= -3.312 + 1.919e-04 * DOL	2.031e-05	9.449	<2e-16	726	-361.18	<2.2e-16
Prevalence of I. hookeri in questing nymphs ~ DON	= -3.484 + 5.955e-04 * DON	7.673e-05	7.761	8.44e-15	753	-374.62	2.814e-14
Prevalence of I. hookeri in questing nymphs ~ DON	= -3.9043783 + 0.0137145 * DOA	0.0007385	18.57	<2e-16	481	-238.5	<2.2e-16
Table S3: . Full equations of all models for prediction of prevalence of I. hookeri in questing nymphs, AIC values and results of the likelihood ratio test.

## Sheet: Figure S1
Figure S1: Original photographs used for the fabrication of Figure 3

## Sheet: Table S4
Study site	Abbreviation	Coordinates	Habitat	Undergrowth vegetation
Amsterdamse Waterleiding Duinen	AW	52°20'36'' N 4°33'58''E	Mixed forest	Calamagrostis epigejos
Bergherbos	BB	51°55'14''N 6°14'30''E	Mixed forest	Deschampsia flexuosa
Buunderkamp	BU	52°00'56'' N 5°44'50''E	Scots pine forest	Vaccinium myrtillus
Duin en Kruidberg	DK	52°26'16'' N 4°36'18''E	Mixed forest	Calamagrostis epigejos
Deelerwoud	DW	52°05'51'' N 5°56'42''E	Scots pine forest	Vaccinium myrtillus
Enkhout	EN	52°16'25'' N 5°54'49''E	Scots pine forest	Vaccinium myrtillus
Herperduin	HD	51°45'33'' N 5°36'53''E	Mixed forest	Molinia caerulea
Halfmijl	HM	51°25'23'' N 5°19'09''E	Mixed forest	Molinia caerulea
Kremboong	KB	52°45'13'' N 6°31'16''E	Pedunculate oak forest	Dryopteris dilatata
Maashorst	MH	51°42'44'' N 5°35'24''E	Mixed forest	Deschampsia flexuosa
Pettemerduin	PD	52°46'33'' N 4°40'19''E	Pedunculate oak forest	Polypodium vulgare
Planken Wambuis	PW	52°01'54'' N 5°48'36''E	Scots pine forest	Vaccinium myrtillus
Rheebruggen	RB	52°46'60'' N 6°17'44''E	Pedunculate oak forest	Dryopteris dilatata
Schoorlse Duinen	SD	52°41'47'' N 4°40'01''E	Mixed forest	Molinia caerulea
Stameren	ST	52°03'38'' N 5°21'01''E	Mixed forest	Deschampsia flexuosa
Valenberg	VA	52°15'33'' N 5°48'47''E	Scots pine forest	Vaccinium myrtillus
Vijverhof	VH	52°09'43'' N 5°13'43''E	Mixed forest	Deschampsia flexuosa
Vledderhof	VL	52°52'46'' N 6°14'25''E	Pedunculate oak forest	Dryopteris dilatata
Zwanemeerbos	ZM	53°00'46'' N 6°45'19''E	Pedunculate oak forest	Pteridium aquilinum
Table S4: Summary description of the 19 locations from the cross-sectional study where questing nymphs were collected. In BU and AW, ticks of all developmental stages were collected for the symbiont detection. Nymphs from AW were used for the bio-assay in 2019. Detailed information on the cross-sectional study and on the study sites have been published before. See: Takumi K, Sprong H, Hofmeester …

## Sheet: Figure S2
Figure S2: Forest sites in which ticks were sampled. Forest cover in The Netherlands is presented in green.
